# Supplementary material for: Identification and validation of a five-gene prognostic signature for hepatocellular carcinoma
Source: World J Surg Oncol. 2021 Mar 26;19:90. doi: 10.1186/s12957-021-02202-9 (PMC8004398; doi:10.1186/s12957-021-02202-9)
Supplement: Supplementary file 4 — Additional file 4: Supplement material 4 The detailed information of follow-up and stage for patients in the beginning of the Kaplan meier curve between 1-2 years. [file 12957_2021_2202_MOESM4_ESM.xlsx]

## Sheet: Sheet1
id	survival time(years)	survival status	Stage TNM	Project
DO50825	1.06849	alive	I-II	ICGC
DO50816	1.06849	alive	I-II	ICGC
DO48727	1.06849	dead	I-II	ICGC
DO23508	1.06849	alive	I-II	ICGC
DO45195	1.06849	alive	I-II	ICGC
DO45287	1.06849	alive	I-II	ICGC
DO45221	1.06849	dead	III-IV	ICGC
DO50817	1.06849	alive	I-II	ICGC
DO50814	1.15068	alive	III-IV	ICGC
DO50813	1.15068	alive	I-II	ICGC
DO45127	1.15068	dead	III-IV	ICGC
DO45103	1.23288	alive	III-IV	ICGC
DO50811	1.23288	alive	I-II	ICGC
DO23538	1.23288	alive	I-II	ICGC
DO48672	1.23288	alive	I-II	ICGC
DO45273	1.31507	alive	I-II	ICGC
DO48751	1.31507	dead	I-II	ICGC
DO50783	1.31507	alive	III-IV	ICGC
DO45285	1.31507	alive	III-IV	ICGC
DO48757	1.31507	alive	III-IV	ICGC
DO50787	1.31507	alive	III-IV	ICGC
DO50791	1.31507	dead	I-II	ICGC
DO50818	1.39726	alive	I-II	ICGC
DO45283	1.39726	alive	III-IV	ICGC
DO45119	1.39726	dead	III-IV	ICGC
DO50820	1.39726	alive	III-IV	ICGC
DO50822	1.39726	alive	I-II	ICGC
DO50800	1.39726	alive	I-II	ICGC
DO50819	1.39726	alive	I-II	ICGC
DO48747	1.47945	alive	III-IV	ICGC
DO45161	1.47945	dead	I-II	ICGC
DO50793	1.47945	alive	III-IV	ICGC
DO50807	1.47945	alive	I-II	ICGC
DO50803	1.47945	alive	I-II	ICGC
DO50806	1.47945	alive	III-IV	ICGC
DO50799	1.47945	alive	I-II	ICGC
DO50855	1.56164	alive	I-II	ICGC
DO23545	1.56164	dead	I-II	ICGC
DO45183	1.56164	dead	I-II	ICGC
DO48746	1.56164	alive	III-IV	ICGC
DO48720	1.56164	alive	I-II	ICGC
DO45267	1.56164	dead	III-IV	ICGC
DO48743	1.56164	alive	I-II	ICGC
DO50808	1.56164	alive	I-II	ICGC
DO50829	1.56164	alive	III-IV	ICGC
DO45123	1.56164	dead	I-II	ICGC
DO50789	1.56164	alive	I-II	ICGC
DO45179	1.64384	alive	I-II	ICGC
DO48736	1.64384	alive	I-II	ICGC
DO45171	1.64384	alive	III-IV	ICGC
DO48742	1.64384	alive	I-II	ICGC
DO48733	1.64384	alive	I-II	ICGC
DO45277	1.64384	alive	III-IV	ICGC
DO45185	1.64384	alive	I-II	ICGC
DO48723	1.64384	alive	I-II	ICGC
DO50778	1.72603	alive	III-IV	ICGC
DO48730	1.72603	alive	I-II	ICGC
DO45249	1.72603	alive	I-II	ICGC
DO23519	1.72603	alive	III-IV	ICGC
DO48732	1.72603	alive	III-IV	ICGC
DO45133	1.80822	dead	III-IV	ICGC
DO227801	1.80822	alive	I-II	ICGC
DO50776	1.89041	alive	I-II	ICGC
DO48719	1.89041	alive	I-II	ICGC
DO48715	1.89041	dead	I-II	ICGC
DO48760	1.89041	alive	I-II	ICGC
DO45165	1.89041	alive	I-II	ICGC
DO50805	1.89041	alive	I-II	ICGC
DO45147	1.9726	dead	I-II	ICGC
DO50809	1.9726	dead	III-IV	ICGC
DO45255	1.9726	alive	III-IV	ICGC
DO48759	1.9726	alive	III-IV	ICGC
DO50850	1.9726	alive	III-IV	ICGC
DO50774	1.9726	alive	I-II	ICGC
DO48695	1.9726	alive	I-II	ICGC
DO48716	1.9726	alive	I-II	ICGC
DO45093	1.9726	dead	I-II	ICGC
DO48737	1.9726	alive	I-II	ICGC
DO50804	1.9726	alive	I-II	ICGC
TCGA-DD-AAD2	1.80274	alive	I-II	TCGA
TCGA-PD-A5DF	1.75068	dead	III-IV	TCGA
TCGA-CC-A7IH	1	alive	III-IV	TCGA
TCGA-G3-A7M6	1.73151	alive	I-II	TCGA
TCGA-G3-A3CK	1.60274	alive	I-II	TCGA
TCGA-KR-A7K2	1.8	alive	I-II	TCGA
TCGA-G3-A6UC	1.83836	alive	III-IV	TCGA
TCGA-DD-A3A4	1.67671	dead	III-IV	TCGA
TCGA-ES-A2HT	1.2	dead	I-II	TCGA
TCGA-G3-A5SL	1.70137	alive	I-II	TCGA
TCGA-G3-A3CG	1.84384	alive	I-II	TCGA
TCGA-DD-AA3A	1.12329	dead	I-II	TCGA
TCGA-RC-A7SF	1.5863	alive	I-II	TCGA
TCGA-WX-AA44	1.68493	alive	I-II	TCGA
TCGA-DD-A11C	1.8137	alive	I-II	TCGA
TCGA-CC-A7II	1.09315	alive	III-IV	TCGA
TCGA-DD-AADU	1.51781	alive	I-II	TCGA
TCGA-DD-A4NB	1.07123	alive	I-II	TCGA
TCGA-DD-A3A3	1.46575	dead	I-II	TCGA
TCGA-2Y-A9H5	1.52055	dead	I-II	TCGA
TCGA-G3-A25Z	1.79452	alive	I-II	TCGA
TCGA-DD-AADW	1.60822	alive	I-II	TCGA
TCGA-G3-AAV2	1.01918	alive	I-II	TCGA
TCGA-G3-AAV3	1.12877	alive	I-II	TCGA
TCGA-G3-A7M5	1.22466	alive	I-II	TCGA
TCGA-FV-A2QR	1.59178	dead	I-II	TCGA
TCGA-DD-AADP	1.25479	alive	I-II	TCGA
TCGA-DD-AAEG	1.96986	alive	I-II	TCGA
TCGA-3K-AAZ8	1.08493	alive	III-IV	TCGA
TCGA-DD-AADC	1.16438	dead	I-II	TCGA
TCGA-BC-A69H	1.21644	alive	I-II	TCGA
TCGA-DD-AACF	1	dead	I-II	TCGA
TCGA-BC-A217	1.15342	alive	I-II	TCGA
TCGA-BC-A5W4	1.49863	dead	III-IV	TCGA
TCGA-DD-AADY	1.52055	alive	I-II	TCGA
TCGA-UB-A7MA	1.46575	alive	I-II	TCGA
TCGA-DD-AADV	1.5726	alive	I-II	TCGA
TCGA-DD-AAE7	1.76438	alive	I-II	TCGA
TCGA-G3-A5SM	1.42466	alive	I-II	TCGA
TCGA-DD-AAD6	1.8411	alive	III-IV	TCGA
TCGA-DD-A39V	1.76164	dead	I-II	TCGA
TCGA-BC-A3KG	1.36438	alive	I-II	TCGA
TCGA-MI-A75E	1.38904	alive	III-IV	TCGA
TCGA-NI-A8LF	1.66027	alive	I-II	TCGA
TCGA-XR-A8TF	1.89863	dead	I-II	TCGA
TCGA-DD-AAE0	1.52055	alive	III-IV	TCGA
TCGA-CC-A7IF	1.77808	dead	III-IV	TCGA
TCGA-DD-AAE3	1.55068	alive	I-II	TCGA
TCGA-2Y-A9H9	1.90959	alive	I-II	TCGA
TCGA-ED-A7XP	1.09589	alive	I-II	TCGA
TCGA-FV-A3R3	1.00274	dead	I-II	TCGA
TCGA-WQ-AB4B	1.08219	alive	I-II	TCGA
TCGA-ED-A4XI	1.05753	alive	I-II	TCGA
TCGA-DD-AADL	1.74247	alive	I-II	TCGA
TCGA-ES-A2HS	1.88493	dead	I-II	TCGA
TCGA-DD-AAE4	1.66575	alive	I-II	TCGA
TCGA-RC-A7SB	1.61096	alive	I-II	TCGA
TCGA-DD-AAD1	1.54521	alive	I-II	TCGA
TCGA-ED-A5KG	1.32055	alive	I-II	TCGA
TCGA-DD-AACQ	1.18356	dead	I-II	TCGA
TCGA-ED-A627	1.1589	alive	I-II	TCGA
TCGA-YA-A8S7	1.12877	dead	III-IV	TCGA
TCGA-DD-A3A7	1.14795	dead	III-IV	TCGA
TCGA-G3-A25Y	1.23836	dead	I-II	TCGA
TCGA-DD-AACP	1.13699	alive	I-II	TCGA
TCGA-DD-AAEA	1.57534	alive	I-II	TCGA
TCGA-WX-AA47	1.52329	dead	III-IV	TCGA
TCGA-BD-A3EP	1.12055	alive	I-II	TCGA
TCGA-LG-A9QD	1.00274	alive	III-IV	TCGA
TCGA-CC-A7IJ	1.04658	alive	I-II	TCGA
TCGA-LG-A6GG	1.06027	alive	I-II	TCGA
TCGA-DD-AADO	1.2411	alive	I-II	TCGA
TCGA-DD-AAE1	1.51233	alive	I-II	TCGA
TCGA-DD-A4NE	1.80822	dead	III-IV	TCGA
TCGA-BC-A8YO	1.53973	alive	III-IV	TCGA
TCGA-DD-A73A	1.99452	alive	I-II	TCGA
TCGA-DD-A1EF	1.07945	dead	I-II	TCGA
TCGA-RC-A7S9	1.75342	alive	I-II	TCGA
TCGA-DD-A1EK	1.52877	dead	III-IV	TCGA
TCGA-DD-A4NH	1.89041	alive	III-IV	TCGA
TCGA-G3-A25S	1.13973	dead	I-II	TCGA
TCGA-RC-A7SK	1.29315	alive	I-II	TCGA
TCGA-ED-A7PY	1.06849	alive	I-II	TCGA
TCGA-MI-A75G	1.91233	alive	I-II	TCGA
TCGA-KR-A7K7	1.11507	alive	I-II	TCGA
TCGA-FV-A2QQ	1.99726	alive	I-II	TCGA
TCGA-G3-AAV0	1.30411	alive	I-II	TCGA
TCGA-ED-A459	1.11781	alive	I-II	TCGA
TCGA-G3-A5SJ	1.91233	alive	I-II	TCGA
TCGA-DD-AADQ	1.19452	alive	I-II	TCGA
TCGA-ED-A7XO	1.16986	alive	III-IV	TCGA
TCGA-DD-A73C	1.92055	alive	III-IV	TCGA
TCGA-DD-AAEB	1.30959	alive	I-II	TCGA
TCGA-DD-A4NI	1.53699	alive	I-II	TCGA
TCGA-DD-A4NQ	1.02192	dead	I-II	TCGA
TCGA-RC-A7SH	1.28219	alive	I-II	TCGA
TCGA-LG-A9QC	1.16438	alive	I-II	TCGA
TCGA-O8-A75V	1.47397	alive	I-II	TCGA
TCGA-G3-A7M8	1.17808	alive	I-II	TCGA
TCGA-UB-A7ME	1.33151	alive	I-II	TCGA
TCGA-DD-AAE9	1.97808	alive	I-II	TCGA
TCGA-DD-A1EC	1.64932	alive	I-II	TCGA
TCGA-DD-AACD	1.04384	dead	I-II	TCGA
TCGA-G3-AAUZ	1.31507	alive	I-II	TCGA
TCGA-K7-A5RF	1.72877	alive	I-II	TCGA
TCGA-UB-A7MB	1.64658	alive	I-II	TCGA
TCGA-DD-A73D	1.89863	alive	I-II	TCGA
TCGA-DD-AACG	1.28493	dead	I-II	TCGA
TCGA-DD-A39Z	1.64658	dead	I-II	TCGA
TCGA-K7-A6G5	1.40274	alive	I-II	TCGA
TCGA-DD-AAE2	1.74795	alive	I-II	TCGA
TCGA-BC-A69I	1.06027	alive	I-II	TCGA
TCGA-ED-A82E	1.11781	alive	III-IV	TCGA
TCGA-K7-A5RG	1.42192	alive	I-II	TCGA
TCGA-DD-AADS	1.29863	alive	I-II	TCGA
TCGA-DD-A1EL	1.13699	dead	I-II	TCGA
TCGA-UB-A7MC	1.36986	alive	III-IV	TCGA
TCGA-ED-A66X	1.11233	alive	III-IV	TCGA
TCGA-ED-A8O5	1.11233	alive	III-IV	TCGA
TCGA-DD-A4NF	1.1726	alive	I-II	TCGA
TCGA-G3-A3CJ	1.6274	alive	I-II	TCGA
